# Supplementary material for: More friends on SNS, more materialism? The moderating roles of self-esteem and social comparison orientation
Source: PLoS One. 2023 May 10;18(5):e0283723. doi: 10.1371/journal.pone.0283723 (PMC10171683; doi:10.1371/journal.pone.0283723)
Supplement: S1 Data — (XLSX) [file pone.0283723.s001.xlsx]

## Sheet: data_for chenhan_1223
Subject_No	Ma1	Ma2	Ma3	Ma4	Ma5	Ma6	Ma7	Ma8	Ma9	Ex1	Ex2	Ex3	So1	So2	So3	So4	So5	So6	So7	So8	So9	So10	So11	Se1	Se2	Se3	Se4	Se5	Se6	Se7	Se8	Se9	Se10	Friend_n	Gender	Age	Expense	Income	materialism	extrinsicgoal	socialcompare	self_esteem
1	4	4	4	2	4	5	4	4	3	5	6	6	4	4	5	5	4	5	5	5	5	3	4	5	6	4	6	4	6	5	4	3	3	7	1	19	4	3	3.77778	5.66667	4.45455	4.6
2	3	5	3	1	5	4	5	5	3	6	6	6	3	3	3	5	4	3	3	5	2	3	3	5	5	2	3	5	3	5	3	2	2	7	1	20	2	2	3.77778	6	3.36364	3.5
3	4	4	2	2	4	5	4	4	2	6	6	7	2	4	4	4	4	4	4	4	4	4	2	6	6	6	6	6	6	6	6	2	6	6	1	23	4	2	3.44444	6.33333	3.63636	5.6
4	3	3	3	2	4	3	4	4	2	5	6	5	3	4	2	3	2	2	4	4	2	3	2	6	5	6	6	5	6	5	2	6	7	8	2	20	2	2	3.11111	5.33333	2.81818	5.4
5	4	4	3	3	4	3	4	4	4	6	6	6	3	3	4	4	4	4	4	4	4	5	4	6	6	6	6	7	6	6	1	6	6	9	2	26	2	2	3.66667	6	3.90909	5.6
6	1	3	2	2	1	5	4	2	1	3	6	2	2	3	4	4	2	3	4	3	2	2	3	6	6	6	6	6	6	5	6	7	7	9	2	19	5	5	2.33333	3.66667	2.90909	6.1
7	2	2	1	2	1	5	2	4	1	6	6	6	2	4	2	4	4	4	4	4	4	4	4	6	6	6	6	7	6	6	6	6	6	7	2	20	5	5	2.22222	6	3.63636	6.1
8	4	3	3	4	4	5	4	4	2	4	5	3	3	4	4	4	3	4	2	4	4	4	4	7	6	6	6	7	5	6	1	4	6	7	2	19	4	3	3.66667	4	3.63636	5.4
9	3	3	3	2	2	3	4	3	3	5	7	5	4	4	4	4	4	4	5	4	4	4	4	3	2	2	2	2	3	3	3	1	2	7	1	22	3	5	2.88889	5.66667	4.09091	2.3
10	1	1	1	1	3	3	4	3	1	1	2	2	1	4	2	1	1	1	4	4	4	5	1	7	4	4	4	4	4	4	4	4	4	3	2	22	3	1	2	1.66667	2.54545	4.3
11	2	4	1	2	4	5	3	3	2	2	6	5	2	4	4	2	4	2	4	5	5	5	4	6	6	6	6	6	6	6	3	3	6	9	2	25	3	1	2.88889	4.33333	3.72727	5.4
12	4	3	4	3	3	3	4	3	3	5	7	5	3	3	4	4	4	3	3	4	3	4	4	6	5	6	7	6	5	5	1	3	3	9	2	23	4	4	3.33333	5.66667	3.54545	4.7
13	4	3	2	3	4	2	3	3	3	6	4	6	3	4	5	3	4	2	5	5	5	4	5	4	4	4	4	4	4	4	2	3	3	9	2	22	4	5	3	5.33333	4.09091	3.6
14	4	3	4	2	4	2	4	3	4	7	7	7	4	4	4	4	4	4	4	5	5	4	3	5	5	5	5	5	5	5	3	4	3	9	1	33	5	5	3.33333	7	4.09091	4.5
15	3	3	3	3	3	3	3	3	3	6	6	6	2	3	3	3	2	2	4	3	3	4	2	6	6	6	2	2	6	6	6	6	6	9	1	23	4	4	3	6	2.81818	5.2
16	2	3	2	2	3	5	3	2	1	3	4	2	2	4	3	4	4	2	4	4	2	4	2	7	7	6	6	7	6	6	6	7	7	5	2	27	5	2	2.55556	3	3.18182	6.5
17	4	3	2	2	5	3	4	3	5	5	4	4	2	3	4	4	4	4	5	5	5	4	4	6	2	4	3	5	4	3	5	2	2	3	2	19	4	3	3.44444	4.33333	4	3.6
18	1	3	2	3	3	4	4	4	1	3	3	4	2	4	3	2	2	3	4	4	4	3	4	6	6	4	5	5	5	6	5	2	6	8	2	23	5	5	2.77778	3.33333	3.18182	5
19	4	4	5	2	3	2	5	4	4	6	6	6	4	5	5	3	3	4	5	5	5	5	3	4	3	3	4	2	4	3	2	1	1	5	1	21	3	3	3.66667	6	4.27273	2.7
20	5	4	5	3	3	1	5	5	5	7	6	7	4	5	5	4	4	4	4	3	4	4	5	4	4	4	3	4	4	4	2	3	3	9	2	19	5	5	4	6.66667	4.18182	3.5
21	4	3	4	4	3	3	4	4	4	5	6	5	3	4	4	4	4	4	4	4	4	4	4	5	5	6	5	5	5	5	3	3	3	9	1	19	4	2	3.66667	5.33333	3.90909	4.5
22	3	4	4	5	4	2	5	5	3	7	7	7	4	3	5	3	5	4	4	3	5	5	4	6	7	7	7	7	6	6	2	3	3	9	2	21	4	3	3.88889	7	4.09091	5.4
23	3	4	1	2	3	5	4	5	1	5	6	1	3	4	2	3	2	2	3	4	3	2	3	6	6	6	6	4	6	6	7	6	4	5	1	23	4	2	3.11111	4	2.81818	5.7
24	3	3	1	2	2	5	3	2	1	4	4	3	1	2	3	2	2	2	5	4	4	4	1	7	6	7	4	7	7	6	7	7	7	8	1	23	2	1	2.44444	3.66667	2.72727	6.5
25	4	3	3	4	5	4	4	5	1	6	2	7	2	2	4	2	2	2	4	4	2	4	3	7	6	7	6	6	6	6	6	4	6	5	2	23	4	3	3.66667	5	2.81818	6
26	4	5	3	4	4	3	5	4	3	6	6	6	3	4	5	4	3	4	5	3	3	4	4	7	7	7	5	7	6	6	4	4	4	7	1	19	4	4	3.88889	6	3.81818	5.7
27	3	4	2	1	3	3	5	5	3	6	4	5	3	4	5	4	4	3	3	4	4	4	4	6	5	3	4	3	4	5	1	4	4	5	2	20	4	1	3.22222	5	3.81818	3.9
28	5	4	5	3	5	1	5	5	4	6	6	6	4	4	4	4	3	4	4	4	5	4	4	5	5	3	5	3	4	4	5	3	4	9	2	22	3	3	4.11111	6	4	4.1
29	4	3	1	1	3	5	4	4	1	4	4	4	1	3	3	1	2	1	1	1	1	1	2	6	6	6	6	6	6	6	6	6	6	8	2	20	3	4	2.88889	4	1.54545	6
30	2	3	2	3	4	4	5	4	4	5	6	6	3	4	4	5	4	4	4	5	5	5	3	5	6	4	5	4	3	2	3	2	1	9	2	21	4	2	3.44444	5.66667	4.18182	3.5
31	4	4	2	2	2	4	4	4	2	6	6	5	4	3	4	2	2	4	2	5	4	4	4	5	6	6	6	5	5	5	2	2	2	7	2	25	3	4	3.11111	5.66667	3.45455	4.4
32	2	3	2	2	4	5	5	4	1	5	5	3	2	2	3	2	1	2	4	2	2	2	2	7	7	7	7	7	7	7	7	7	7	7	2	25	3	3	3.11111	4.33333	2.18182	7
33	3	4	4	2	4	4	3	3	2	6	6	5	3	4	4	5	2	4	5	5	5	4	3	6	6	7	7	1	7	7	4	3	7	9	2	23	4	1	3.22222	5.66667	4	5.5
34	4	4	4	4	5	2	3	3	2	6	5	6	3	4	4	4	4	4	2	4	5	4	5	6	6		2	7	6	5	5	6	6	9	2	22	4	5	3.44444	5.66667	3.90909	5.44
35	2	3	3	1	2	5	5	2	2	3	3	3	2	3	4	4	3	3	3	4	3	4	4	5	5	6	6	7	6	5	5	5	6	9	2	19	2	2	2.77778	3	3.36364	5.6
36	4	4	3	3	4	3	4	4	3	5	5	5	4	2	4	3	3	3	4	2	4	3	4	5	4	5	5	5	5	4	4	4	6	9	2	18	5	4	3.55556	5	3.27273	4.7
37	2	2	3	2	3	4	3	3	2	5	5	4	3	4	4	4	3	4	4	4	3	4	2	6	6	6	6	6	6	6	4	5	5	3	2	23	5	3	2.66667	4.66667	3.54545	5.6
38	4	3	3	2	3	3	4	2	4	6	5	6	2	4	4	4	4	4	4	5	5	5	4	6	5	5	6	4	4	3	2	3	4	9	2	23	4	3	3.11111	5.66667	4.09091	4.2
39	3	3	2	3	3	4	3	3	2	4	4	5	3	4	4	3	2	3	5	4	4	4	2	5	6	4	5	5	5	5	3	3	6	5	2	19	4	5	2.88889	4.33333	3.45455	4.7
40	3	4	2	3	4	5	4	4	4	6	6	5	4	4	4	3	4	4	4	4	3	4	4	6	6	6	6	6	6	6	6	6	7	6	2	23	4	3	3.66667	5.66667	3.81818	6.1
41	4	4	4	3	4	5	4	4	3	5	5	5	2	3	4	3	4	3	4	4	4	4	4	5	5	6	5	5	5	5	6	3	3	9	2	22	3	3	3.88889	5	3.54545	4.8
42	4	4	3	2	4	3	4	4	4	5	4	5	4	3	4	3	3	3	3	4	3	4	4	5	6	6	5	6	6	6	5	3	7	8	2	23	3	3	3.55556	4.66667	3.45455	5.5
43	4	5	3	3	4	4	4	4	4	5	6	2	1	3	3	1	1	3	4	3	3	4	4	6	6	6	6	4	6	6	5	6	6	3	2	21	5	2	3.88889	4.33333	2.72727	5.7
44	4	2	4	3	4	3	4	4	2	5	5	5	2	4	3	2	3	3	4	4	3	3	4	6	5	6	6	2	5	5	5	5	6	5	2	23	4	3	3.33333	5	3.18182	5.1
45	4	4	4	3	4	2	4	4	4	7	7	6	3	3	4	4	3	4	4	4	4	4	4	5	5	4	5	4	5	5	2	3	3	4	2	19	3	3	3.66667	6.66667	3.72727	4.1
46	3	3	2	2	2	4	4	4	3	5	6	5	3	2	3	3	2	3	3	4	4	4	3	5	4	3	5	3	4	4	5	3	3	6	2	25	5	3	3	5.33333	3.09091	3.9
47	3	3	2	2	4	4	3	3	4	6	6	6	3	4	4	3	3	4	4	4	4	4	2	5	4	4	5	3	4	4	3	4	4	4	2	19	4	3	3.11111	6	3.54545	4
48	5	5	5	5	5	1	5	5	4	7	7	7	4	4	4	4	4	4	4	4	4	4	4	4	5	4	4	4	3	4	3	4	4	9	2	21	4	3	4.44444	7	4	3.9
49	1	3	2	3	2	4	5	3	4	3	3	4	2	2	3	2	2	3	4	4	4	3	2	5	5	6	4	5	4	5	4	6	6	7	1	22	2	1	3	3.33333	2.81818	5
50	4	3	4	4	2	4	4	4	2	5	5	5	4	4	4	4	4	4	4	4	4	4	4	5	6	6	6	5	4	5	6	3	4	4	1	18	3	5	3.44444	5	4	5
51	5	2	2	3	4	4	4	4	4	6	7	5	2	2	4	2	4	3	5	5	5	5	4	6	6	7	7	7	7	5	3	7	7	5	1	23	2	1	3.55556	6	3.72727	6.2
52	4	4	2	3	4	4	4	4	4	5	6	4	4	4	4	2	3	4	3	4	4	4	4	5	4	3	5	4	6	5	2	4	5	6	1	20	3	1	3.66667	5	3.63636	4.3
53	4	4	2	3	4	4	4	5	5	6	4	5	4	4	4	4	4	4	4	4	4	4	4	4	4	3	5	3	4	4	4	3	3	9	1	20	4	3	3.88889	5	4	3.7
54	4	4	4	5	5	2	5	5	3	6	5	6	2	5	5	3	3	3	4		3	4	3	6	6	5	6	6	6	4	1	1	6	9	2	18	5	5	4.11111	5.66667	4.7	4.7
55	4	3	3	2	4	3	4	4	4	5	6	7	2	3	3	4	3	3	4	4	3	3	3	4	4	4	4	3	4	3	3	3	3	6	2	20	3	2	3.44444	6	3.18182	3.5
56	4	4	4	3	4	3	4	4	4	5	5	5	4	4	4	2	3	3	4	4	4	4	3	6	6	5	5	5	5	5	3	3	4	6	2	19	5	3	3.77778	5	3.54545	4.7
57	4	4	5	3	3	5	4	5	5	5	5	5	4	4	5	3	4	4	5	5	5	5	5	5	5	6	4	6	5	4	3	4	5	3	1	20	3	3	4.22222	5	4.45455	4.7
58	5	4	4	4	5	2	5	5	5	6	6	6	4	4	4	4	4	4	4	4	4	4	5	6	6	6	6	6	6	6	5	3	3	7	2	21	5	4	4.33333	6	4.09091	5.3
59	4	4	3	3	3	5	3	4	5	6	4	7	4	4	4	3	4	4	5	5	5	4	4	7	6	6	7	6	6	7	3	5	6	4	2	19	4	5	3.77778	5.66667	4.18182	5.9
60	4	4	1	1	2	4	2	5	3	6	6	4	3	4	5	3	4	4	5	5	4	3	5	3	6	4	6	6	6	6	3	5	7	5	1	20	3	2	2.88889	5.33333	4.09091	5.2
61	3	1	3	4	4	5	3	2	4	3	6	4	2	4	4	2	2	2	2	2	2	2	2	7	7	7	7	7	6	7	4	5	7	3	2	19	2	1	3.22222	4.33333	2.36364	6.4
62	2	3	5	4	4	4	5	5	4	6	5	7	4	5	5	4	5	5	5	4	4	4	5	7	6	7	7	6	7	7	7	4	7	9	2	20	5	5	4	6	4.54545	6.5
63	2	3	2	4	4	4	4	4	4	2	3	5	3	4	4	2	3	3	2	4	4	3	3	3	3	4	3	4	4	5	3	3	3	7	2	19	3	5	3.44444	3.33333	3.18182	3.5
64	5	3	2	3	3	4	4	3	2	5	5	5	3	4	4	2	2	3	4	4	4	4	3	6	5	5	3	5	6	6	4	3	3	8	1	23	4	1	3.22222	5	3.36364	4.6
65	4	4	4	4	4	3	5	5	4	7	7	7	4	5	4	5	3	4	4	4	3	3	2	7	7	7	7	7	7	7	6	7	7	9	2	23	5	5	4.11111	7	3.72727	6.9
66	3	2	2	2	3	5	4	4	4	4	3	6	4	4	4	3	4	3	2	3	4	3	4	5	6	6	6	6	6	6	5	3	6	8	1	18	3	1	3.22222	4.33333	3.45455	5.5
67	5	4	3	2	4	3	4	4	4	6	5	6	2	3	4	4	3	4	3	4	4	2	4	2	3	3	4	4	3	3	2	2	3	3	2	20	3	1	3.66667	5.66667	3.36364	2.9
68	5	4	1	4	4	5	5	5	1	5	4	3	4	5	5	4	3	3	5	5	5	5	5	6	6	3	5	6	5	5	6	6	4	6	2	24	4	4	3.77778	4	4.45455	5.2
69	4	4	3	3	4	4	4	4	4	6	6	5	4	4	4	4	4	4	5	4	4	4	3	5	5	4	5	4	5	4	3	3	5	9	2	23	3	1	3.77778	5.66667	4	4.3
70	3	3	2	3	3	3	4	4	4	7	5	7	2	4	4	3	2	2	3	2	3	4	4	7	7	6	4	5	5	6	5	6	6	6	2	23	3	2	3.22222	6.33333	3	5.7
71	4	4	2	3	2	3	3	4	4	5	3	5	3	4	4	4	3	2	2	4	3	3	5	6	6	6	7	5	5	6	4	3	4	8	2	18	4	3	3.22222	4.33333	3.36364	5.2
72	4	4	2	2	3	4	3	3	4	6	5	5	4	4	4	4	4	4	4	4	4	4	4	7	6	6	7	6	6	6	3	6	7	5	2	22	4	4	3.22222	5.33333	4	6
73	3	3	3	3	3	4	4	4	4	5	6	5	2	2	2	2	2	2	4	2	3	3	2	6	6	5	6	5	5	4	4	3	5	3	2	23	3	4	3.44444	5.33333	2.36364	4.9
74	4	3	4	3	3	3	4	2	2	4	5	5	2	3	4	3	3	3	4	4	2	4	2	6	6	6	6	5	6	6	3	5	6	9	2	23	5	5	3.11111	4.66667	3.09091	5.5
75	2	4	1	1	3	4	1	1	3	4	4	4	2	5	4	1	3	2	5	5	5	3	3	5	4	6	6	2	4	4	7	4	5	9	2	21	5	5	2.22222	4	3.45455	4.7
76	4	4	4	3	4	3	4	4	4	5	6	6	4	2	3	2	2	3	4	2	2	4	2	5	5	6	5	4	5	5	6	6	6	5	2	24	5	3	3.77778	5.66667	2.72727	5.3
77	4		4	3	5	2	5	3	4	7	7	6	5	5	5	5	5	5	5	5	5	5	5	7	7	7	7	7	7	7	4	1	1	7	2	19	3	3	3.75	6.66667	5	5.5
78	4	5	5	4	5	3	4	4	1	5	5	4	2	3	4	2	2	2	4	4	4	4	2	6	6	7	7	7	7	6	7	6	7	5	2	25	5	4	3.88889	4.66667	3	6.6
79	4	2	2	2	2	5	4	5	4	5	5	5	2	2	4	2	2	2	3	2	2	3	4	6	6	6	6	5	5	4	3	6	7	5	2	19	3	3	3.33333	5	2.54545	5.4
80	3	4	3	2	3	4	4	4	4	5	4	5	4	4	4	4	4	4	3	4	4	4	4	5	5	5	6	5	4	4	3	2	4	4	2	18	2	1	3.44444	4.66667	3.90909	4.3
81	4	2	3	3	4	4	4	4	3	4	3	6	2	3	4	4	3	3	4	4	4	4	4	4	6	6	6	6	6	4	5	3	3	4	2	22	4	5	3.44444	4.33333	3.54545	4.9
82	4	3	3	4	4	2	4	4	4	5	6	5	4	4	4	4	4	4	4	4	4	4	4	6	6	6	6	6	6	6	2	4	4	3	2	18	3	2	3.55556	5.33333	4	5.2
83	2	3	2	3	4	3	4	3	2	5	5	5	3	2	3	2	2	3	3	4	3	4	2	6	6	7	6	7	7	7	4	7	7	9	2	23	3	4	2.88889	5	2.81818	6.4
84	4	4	2	3	3	5	5	4	2	5	4	4	1	4	4	5	3	4	5	5	5	3	5	6	6	7	7	6	6	7	6	3	5	9	1	20	4	2	3.55556	4.33333	4	5.9
85	4	4	5	2	4	4	5	5	3	6	6	6	4	5	5	2	3	4	3	4	4	4	4	6	5	6	5	4	6	6	1	3	3	8	2	21	5	5	4	6	3.81818	4.5
86	5	4	3	3	4	4	5	5	3	7	7	6	3	4	4	4	3	4	4	4	4	4	4	7	7	7	7	7	6	6	2	7	7	8	2	24	5	2	4	6.66667	3.81818	6.3
87	4	2	4	2	4	4	4	4	4	5	6	6	2	4	4	3	3	2	4	4	2	4	2	6	6	6	6	6	6	6	2	3	6	6	2	26	5	1	3.55556	5.66667	3.09091	5.3
88	4	3	4	2	4	4	4	4	2	5	6	6	2	4	4	4	4	3	4	4	4	4	5	6	6	7	6	6	6	5	3	6	6	4	2	19	4	5	3.44444	5.66667	3.81818	5.7
89	3	3	2	4	4	4	3	2	2	5	4	5	3	3	3	2	2	3	3	3	3	3	3	5	5	5	4	4	4	5	4	3	5	7	2	25	4	3	3	4.66667	2.81818	4.4
90	4	4	4	2	3	3	3	4	2	5	5	5	3	4	4	4	5	3	4	4	3	4	5	7	6	7	5	7	6	6	2	7	7	9	1	20	3	4	3.22222	5	3.90909	6
91	3	4	1	1	3	5	4	4	3	4	3	5	2	4	3	2	3	3	2	4	4	4	3	5	5	5	5	5	5	4	5	5	5	5	1	26	4	5	3.11111	4	3.09091	4.9
92	3	3	4	2	4	2	5	5	5	5	5	6	2	4	4	4	4	4	4	3	3	5	4	6	6	6	6	6	7	7	6	5	5	9	2	22	3	4	3.66667	5.33333	3.72727	6
93	3	4	4	3	4	3	4	4	4	5	5	6	2	4	4	4	3	4	5	4	4	4	3	5	6	6	5	6	5	4	5	6	7	8	1	22	5	4	3.66667	5.33333	3.72727	5.5
94	5	4	4	4	5	3	4	4	4	5	5	6	4	4	4	4	4	4	4	3	4	3	4	6	6	6	6	7	7	6	6	6	6	7	2	25	5	2	4.11111	5.33333	3.81818	6.2
95	5	4	3	2	4	3	5	4	4	6	5	6	3	4	4	4	3	4	3	4	4	4	3	4	5	2	5	2	3	3	3	1	1	9	2	23	3	2	3.77778	5.66667	3.63636	2.9
96	4	3	2	3	3	3	4	3	2	4	3	4	2	3	4	4	3	4	2	2	2	3	3	5	5	5	5	5	5	5	4	4	5	6	2	20	3	5	3	3.66667	2.90909	4.8
97	3	3	2	2	3	4	3	3	1	5	5	3	4	5	5	4	4	4	5	5	5	4	4	6	6	6	6	6	6	6	5	6	7	3	2	20	4	4	2.66667	4.33333	4.45455	6
98	3	3	2	4	4	4	4	3	4	4	6	6	3	4	5	4	4	3	5	4	4	4	4	6	6	2	1	7	6	5	5	5	6	8	2	22	4	2	3.44444	5.33333	4	4.9
99	4	4	3	3	2	4	4	4	3	5	5	5	3	4	4	3	3	4	4	4	4	4	3	5	5	5	5	5	5	4	4	3	5	6	2	19	4	2	3.44444	5	3.63636	4.6
100	1	4	1	1	2	5	2	1	1	2	3	4	3	4	4	3	4	4	5	5	4	5	3	6	6	7	6	2	7	7	5	7	6	6	1	18	3	3	2	3	4	5.9
101	3	3	3	3	2	5	4	4	2	5	5	5	3	3	4	3	2	3	3	4	3	4	4	6	6	6	6	6	7	6	6	6	6	6	1	18	2	3	3.22222	5	3.27273	6.1
102	4	3	2	3	4	4	4	4	3	5	5	5	4	4	4	4	4	4	4	4	4	4	4	6	6	6	7	7	6	6	5	3	6	8	2	23	4	4	3.44444	5	4	5.8
103	4	3	2	4	4	2	5	4	4	7	7	7	4	4	4	4	4	4	2	4	4	4	5	4	5	4	5	5	4	4	1	1	2	8	2	20	5	5	3.55556	7	3.90909	3.5
104	4	3	2	2	3	4	4	4	3	5	5	5	4	4	4	4	4	4	4	5	5	5	4	5	5	6	5	6	5	5	4	2	2	9	2	24	4	4	3.22222	5	4.27273	4.5
105	4	3	4	3	3	3	4	3	4	5	6	6	3	4	4	4	4	4	3	4	3	4	5	6	6	6	5	2	6	4	6	3	4	9	2	20	3	5	3.44444	5.66667	3.81818	4.8
106	4	4	4	2	4	2	4	4	4	5	5	5	4	4	4	4	4	4	4	4	4	4	4	5	5	6	5	6	5	5	6	6	6	9	2	20	3	5	3.55556	5	4	5.5
107	4	3	4	3	5	2	4	4	4	5	6	4	2	4	4	3	4	3	4	5	4	4	4	6	6	6	6	7	6	5	6	6	6	7	2	20	5	5	3.66667	5	3.72727	6
108	2	3	2	2	4	4	3	3	2	5	5	4	4	4	4	2	3	3	4	4	4	4	3	6	5	6	5	5	5	5	4	5	5	8	2	20	2	5	2.77778	4.66667	3.54545	5.1
109	5	3	3	5	4	5	5	5	3	4	3	5	2	2	3	1	1	4	3	4	5	4	4	6	5	5	5	5	4	3	2	5	5	9	2	21	4	4	4.22222	4	3	4.5
110	2	2	3	2	4	4	4	4	2	5	5	5	3	4	4	4	3	4	4	4	3	4	4	5	6	6	6	6	6	5	5	6	7	8	2	19	4	2	3	5	3.72727	5.8
111	4	3	4	2	4	3	4	4	3	4	5	4	4	4	4	4	4	4	4	4	4	4	4	7	7	6	7	6	7	6	6	6	6	6	1	23	4	4	3.44444	4.33333	4	6.4
112	1	2	4	2	3	5	2	1	1	5	6	6	1	4	4	2	1	2	5	5	2	5	3	7	7	7	7	7	7	7	4	7	7	9	2	21	5	5	2.33333	5.66667	3.09091	6.7
113	4	4	2	2	4	3	4	3	2	5	7	6	4	5	5	5	4	4	4	4	4	4	4	7	7	6	6	6	6	6	1	2	2	9	1	20	5	5	3.11111	6	4.27273	4.9
114	3	3	3	2	2	5	3	4	3	5	4	4	1	2	4	2	1	2	3	4	3	3	4	6	7	7	6	7	7	6	5	6	6	9	2	19	4	3	3.11111	4.33333	2.63636	6.3
115	2	2	3	2	4	4	4	4	4	5	6	6	2	4	4	4	4	4	4	4	4	4	4	5	5	6	5	6	5	5	3	3	3	9	2	24	3	3	3.22222	5.66667	3.81818	4.6
116	5	1	5	3	4	5	5	1	3	5	6	3	1	3	4	3	1	1	4	1	1	2	2	6	6	7	7	7	7	6	7	7	7	6	2	22	3	2	3.55556	4.66667	2.09091	6.7
117	2	2	2	3	4	4	4	3	3	5	5	5	2	3	3	2	2	2	2	2	2	2	2	5	5	5	5	4	5	5	4	4	4	4	1	26	4	3	3	5	2.18182	4.6
118	3	3	4	3	4	4	4	4	3	4	4	4	3	2	3	3	3	2	4	2	2	4	4	5	6	6	5	6	5	5	7	7	7	6	2	27	4	2	3.55556	4	2.90909	5.9
119	3	2	2	3	4	4	4	4	2	5	5	4	1	4	4	2	2	3	5	3	2	4	5	6	6	7	6	7	7	5	7	3	5	9	2	24	4	3	3.11111	4.66667	3.18182	5.9
120	4	4	5	3	5	2	5	5	2	7	7	7	3	4	4	3	3	4	4	4	4	4	3	6	6	4	6	6	6	6	3	4	6	7	2	20	2	4	3.88889	7	3.63636	5.3
121	5	2	4	4	5	4	5	5	5	6	6	7	4	4	4	4	4	4	4	4	4	4	4	4	4	6	5	6	5	4	3	4	5	5	2	21	4	4	4.33333	6.33333	4	4.6
122	4	2	3	2	4	5	2	4	4	5	6	6	4	4	4	2	4	2	4	5	5	5	4	6	6	5	6	6	5	5	4	5	5	9	2	19	4	3	3.33333	5.66667	3.90909	5.3
123	2	4	4	2	2	4	3	4	2	4	5	4	2	4	4	4	4	4	2	4	4	4	5	6	5	6	6	5	6	6	6	6	7	9	2	20	3	3	3	4.33333	3.72727	5.9
124	3	4	4	3	4	3	4	4	1	5	6	6	4	4	5	3	4	4	4	5	4	4	4	7	7	7	7	7	7	6	7	6	7	3	2	18	4	3	3.33333	5.66667	4.09091	6.8
125	4	4	3	3	3	5	5	4	2	5	6	6	4	4	5	5	4	4	4	5	5	5	4	4	4	5	5	5	5	6	4	5	6	9	2	19	4	4	3.66667	5.66667	4.45455	4.9
126	4	3	2	2	3	5	3	3	1	5	5	5	3	3	4	2	2	4	3	4	3	4	4	5	6	5	5	5	5	5	3	5	6	7	2	19	2	1	2.88889	5	3.27273	5
127	3	3	4	3	3	2	2	4	1	5	5	4	3	4	3	2	1	2	5	5	5	4	3	5	5	6	5	7	7	6	1	2	4	9	2	23	4	5	2.77778	4.66667	3.36364	4.8
128	3	3	2	2	4	4	3	3	3	5	6	6	1	4	4	2	3	2	4	4	4	3	4	6	7	6	6	6	6	6	6	6	6	8	2	22	5	3	3	5.66667	3.18182	6.1
129	3	3	3	2	4	4	4	3	2	5	5	6	3	4	3	4	2	4	4	5	4	5	2	5	6	6	5	5	5	6	5	6	6	8	1	20	4	3	3.11111	5.33333	3.63636	5.5
130	4	4	2	3	3	4	4	4	4	6	6	6	4	4	4	2	4	4	4	3	2	4	2	6	6	6	6	5	6	6	2	6	6	7	1	27	3	5	3.55556	6	3.36364	5.5
131	4	4	3	2	4	3	4	4	3	6	6	6	4	4	4	4	4	4	4	4	4	4	3	6	6	6	6	6	6	6	4	6	6	5	2	23	5	5	3.44444	6	3.90909	5.8
132	4	4	4	3	5	5	3	4	3	5	6	5	3	4	4	4	5	4	4	5	5	5	5	6	6	6	6	6	6	6	6	5	5	8	2	22	3	2	3.88889	5.33333	4.36364	5.8
133	3	2	2	2	3	5	4	2	4	4	4	5	4	4	4	4	4	4	4	4	4	4	4	5	5	5	5	4	5	5	3	5	5	9	2	22	5	4	3	4.33333	4	4.7
134	4	3	4	3	4	4	4	3	3	5	5	5	2	4	4	3	3	3	4	3	2	4	2	6	6	6	6	5	6	6	3	5	6	4	2	19	2	1	3.55556	5	3.09091	5.5
135	4	4	4	3	3	4	5	4	4	6	5	5	2	4	4	3	3	4	4	3	3	3	5	6	6	6	7	5	6	6	4	6	6	6	1	22	3	2	3.88889	5.33333	3.45455	5.8
136	4	3	2	3	3	4	4	4	2	5	5	5	4	4	4	4	4	4	4	4	4	4	4	5	5	6	5	5	5	5	2	5	5	8	2	18	5	4	3.22222	5	4	4.8
137	3	3	2	1	1	5	3	3	2	3	6	5	3	4	4	4	4	4	1	4	4	4	4	5	5	6	6	6	6	6	4	6	6	9	1	4	2		2.55556	4.66667	3.63636	5.6
138	2	3	4	2	3	2	4	4	3	4	7	5	2	1	1	1	5	3	2	2	1	1	4	7	7	7	7	7	7	7	4	7	7	9	1	20	5	5	3	5.33333	2.09091	6.7
139	4	3	3	3	3	4	3	5	3	5	5	5	3	2	3	3	2	3	2	3	3	3	3	6	6	3	6	3	4	6	3	4	2	4	1	21	5	3	3.44444	5	2.72727	4.3
140	2	3	3	4	2	2	3	4	2	6	6	5	4	3	1	3	2	2	2	2	2	2	4	6	6	6	6	6	5	6	5	6	5	6	1	20	3	5	2.77778	5.66667	2.45455	5.7
141	3	3	3	3	4	2	3	4	2	4	4	5	4	2	2	2	4	2	2	2	2	2	3	5	5	6	5	5	6	5	6	7	7	3	1	20	3	2	3	4.33333	2.45455	5.7
142	5	4	3	5	3	2	5	4	3	5	5	5	4	2	2	3	2	4	2	2	3	2	3	5	5	6	4	6	6	5	5	5	5	3	1	20	2	2	3.77778	5	2.63636	5.2
143	2	3	3	4	2	2	4	4	3	4	5	5	3	2	2	2	4	2	2	2	2	2	4	6	6	6	6	5	5	4	4	5	6	6	1	20	3	3	3	4.66667	2.45455	5.3
144	5	4	3	4	4	3	4	4	3	5	5	5	4	3	2	4	3	2	4	3	2	4	3	4	3	3	5	4	5	5	5	4	2	5	1	20	4	3	3.77778	5	3.09091	4
145	3	2	2	3	4	2	4	4	4	3	2	4	4	4	2	4	1	4	2	2	2	2	3	4	4	5	5	5	4	6	5	6	6	2	2	20	3	1	3.11111	3	2.72727	5
146	3	3	4	3	4	4	4	4	2	6	6	6	3	3	3	3	4	4	4	4	2	2	4	2	2	4	3	4	4	4	4	4	4	7	2	20	5	4	3.44444	6	3.27273	3.5
147	4	3	3	4	4	2	4	4	4	7	7	7	5	2	2	2	4	2	3	2	2	2	5	6	6	7	7	7	7	6	7	7	7	4	2	21	5	2	3.55556	7	2.81818	6.7
148	4	4	3	4	3	3	4	4	3	6	6	5	3	3	2	3	3	2	3	3	3	3	4	6	6	6	3	2	6	6	4	6	7	2	1	19	4	1	3.55556	5.66667	2.90909	5.2
149	1	1	4	4	3	2	3	2	2	2	7	4	2	2	2	3	4	2	2	1	2	1	4	7	7	5	2		4	4	3	5	7	3	1	19	2	2	2.44444	4.33333	2.27273	4.4
150	4	4	4	4	4	4	4	4	4	7	7	7	4	4	2	3	3	4	2	2	3	3	3	6	6	6	6	6	6	5	6	3	3	8	2	20	4	4	4	7	3	5.3
151	2	1	2	3	3	2	3	3	4	5	5	5	3	3	2	3	2	4	2	3	3	2	2	6	6	6	6	3	7	6	4	4	4	7	2	19	3	2	2.55556	5	2.63636	5.2
152	3	2	2	3	3	2	2	2	3	4	4	4	5	1	1	1	3	4	3	4	4	4	3	5	4	6	6	6	6	4	4	4	5	8	2	20	5	3	2.44444	4	3	5
153	4	4	2	3	4	3	4	4	4	6	6	6	2	2	2	2	4	2	2	3	3	3	4	5	6	4	6	6	6	5	5	3	5	5	2	20	2	2	3.55556	6	2.63636	5.1
154	4	3	2	4	3	1	3	4	4	5	4	5	4	2	2	2	4	2	2	2	2	2	3	5	5	4	5	4	5	5	5	3	4	3	2	20	3	3	3.11111	4.66667	2.45455	4.5
155	4	3	4	3	3	2	3	3	4	5	6	4	3	3	2	2	3	4	2	4	4	3	5	5	6	6	7	6	6	6	1	3	3	7	2	18	3	2	3.22222	5	3.18182	4.9
156	4	4	2	4	3	2	4	2	4	4	5	5	3	2	1	2	4	2	2	2	2	2	4	6	7	6	7	7	7	7	7	5	5	8	2	20	2	1	3.22222	4.66667	2.36364	6.4
157	3	3	3	4	3	2	3	4	2	5	6	4	3	2	4	2	3	3	2	2	3	3	2	4	5	5	5	4	5	3	5	4	3	4	1	20	2	1	3	5	2.63636	4.3
158	3	3	4	3	4	3	4	4	4	5	5	5	2	3	2	2	4	2	2	2	2	2	4	5	5	4	5	5	5	3	5	3	5	8	2	21	3	4	3.55556	5	2.45455	4.5
159	5	5	5	3	3	3	2	4	4	6	6	7	2	1	1	1	4	1	1	1	1	3	4	3	3	5	3	3	5	3	5	2	1	5	2	20	3	5	3.77778	6.33333	1.81818	3.3
160	1	1	1	4	3	1	1	5	2	2	5	4	5	3	4	5	1	5	3	2	2	2	1	6	6	6	7	5	7	6	7	6	7	4	2	21	3	3	2.11111	3.66667	3	6.3
161	3	4	4	3	3	4	4	4	2	6	6	6	4	3	2	2	4	2	2	3	3	2	5	6	6	7	7	7	7	7	7	7	7	2	1	20			3.44444	6	2.90909	6.8
162	4	3	3	4	4	3	4	3	3	5	5	5	5	3	2	3	2	3	2	2	2	2	3	6	6	6	6	6	6	6	6	6	6	3	2	21	3	2	3.44444	5	2.63636	6
163	3	3	2	5	4	1	4	2	2	4	4	3	2	2	2	2	3	4	2	2	2	2	4	5	5	5	4	4	5	5	3	3	3	4	2	19	2	3	2.88889	3.66667	2.45455	4.2
164	3	3	4	3	4	2	2	2	1	5	5	5	4	2	3	2	3	4	2	2	3	2	3	6	6	7	6	6	6	6	5	6	3	9	2	20	4	2	2.66667	5	2.72727	5.7
165	2	4	3	4	3	2	4	2	3	5	6	6	3	3	3	4	4	4	2	1	1	2	4	6	6	5	6	6	6	5	2	3	3	6	1	20	3	3	3	5.66667	2.81818	4.8
166	3	3	3	3	3	2	3	4	4	5	3	4	4	3	3	4	1	4	3	3	3	2	3	6	6	7	6	7	7	7	5	6	7	4	2	20	3	3	3.11111	4	3	6.4
167	3	3	2	4	4	2	3	3	3	5	5	4	4	4	2	4	2	4	3	2	4	2	2	6	6	4	6	2	6	6	3	4	4	3	2	20	3	2	3	4.66667	3	4.7
168	3	3	2	4	4	2	3	3	3	5	5	4	4	3	2	3	2	4	4	3	3	3	4	5	5	5	6	5	6	4	5	4	4	5	2	20	3	1	3	4.66667	3.18182	4.9
169	2	3	4	4	4	3	4	3	4	5	5	4	4	3	2	4	2	4	2	4	4	4	2	7	7	7	1	7	7	7	6	5	7	4	2	19	4	2	3.44444	4.66667	3.18182	6.1
170	4	2	4	4	4	3	5	3	2	5	5	4	4	2	2	2	3	3	1	2	2	2	2	7	7	7	6	7	6	6	3	2	4	4	1	19	3	4	3.44444	4.66667	2.27273	5.5
171	2	3	2	3	2	2	3	1	2	2	3	1	5	4	5	4	5	4	3	3	4	5	4	1	1	6	2	5	4	2	4	5	5	5	2	18	3	2	2.22222	2	4.18182	3.5
172	1	2	2	4	2	1	4	4	2	5	4	5	5	2	2	2	4	2	2	2	2	2	4	7	6	7	6	6	6	6	6	5	7	4	2	18	2	1	2.44444	4.66667	2.63636	6.2
173	3	1	1	4	2	1	3	2	1	4	5	4	3	2	2	3	3	5	3	2	2	2	1	4	5	6	6	6	6	6	4	3	3	3	2	19	3	2	2	4.33333	2.54545	4.9
174	3	2	2	4	4	2	4	4	2	5	5	5	4	4	3	4	2	3	2	2	3	2	3	5	6	6	6	6	6	6	4	6	6	4	2	20	2	4	3	5	2.90909	5.7
175	4	3	2	4	3	2	4	4	3	4	4	3	3	3	3	3	2	3	2	3	3	3	3	4	4	4	5	4	3	4	4	4	4	4	2	21	4	4	3.22222	3.66667	2.81818	4
176	3	3		3	3	2	3	3	3	5	4	3	3	3	3	3	3	3	3	3	3	3	3	4	4	4	5	5	5	3	3	5	6	5	2	20	3	3	2.88	4	3	4.4
177	5	4	5	3	5	5	5	4	2	6	7	7	2	1	1	2	4	1	1	1	1	2	5	6	7	7	7	7	7	7	1	3	7	7	2	20	3	3	4.22222	6.66667	1.90909	5.9
178	3	4	4	5	3	3	3	4	4	5	7	7	3	2	2	2	3	2	1	2	2	1	3	7	7	4	7	6	7	7	2	4	4	4	1	18	3	2	3.66667	6.33333	2.09091	5.5
179	4	4	4	3	3	3	4	4	3	6	6	6	2	2	2	2	2	2	2	2	2	2	3	6	6	5	5	4	5	5	3	5	5	3	1	21	3	2	3.55556	6	2.09091	4.9
180	4	2	2	3	4	3	4	4	4	6	5	5	3	2	1	2	4	2	3	2	2	2	4	7	6	6	7	5	6	4	3	1	2	4	2	21	2	1	3.33333	5.33333	2.45455	4.7
181	4	4	4	3	3	2	4	4	3	7	4	6	4	2	2	2	4	2	1	2	2	2	4	5	5	6	5	6	4	4	3	3	3	6	2	19	3	3	3.44444	5.66667	2.45455	4.4
182	3	4	4	3	4	2	3	3	3	6	6	6	2	2	2	2	4	2	3	2	2	1	4	4	4	4	5	4	5	5	4	4	6	5	2	20	3	4	3.22222	6	2.36364	4.5
183	2	2	3	2	3	2	4	3	3	3	3	3	5	2	2	4	3	4	2	2	2	3	2	4	5	6	5	5	5	5	2	4	5	3	2	19	2	1	2.66667	3	2.81818	4.6
184	3	3	3	4	4	2	4	4		4	4	5	3	3	3	3	4	4	3	3	3	3	3	6	6	6	6	6	6	6	5	6	6	8	2	20	4	2	3.38	4.33333	3.18182	5.9
185	4	3	4	2	5	2	5	5	3	5	5	6	2	2	2	2	3	3	1	3	3	3	3	4	3	5	4	5	4	3	2	5	5	3	2	18	3	3	3.66667	5.33333	2.45455	4
186	2	4	4	4	2	1	4	4	2	4	4	3	4	4	2	4	2	4	4	4	4	3	2	6	6	6	6	5	5	5	4	4	6	5	1	18	5	3	3	3.66667	3.36364	5.3
187	5	4	3	3	3	3	4	4	3	6	4	7	3	2	2	3	3	2	4	3	3	2	3	6	5	5	5	6	4	4	4	5	5	4	2	20	3	4	3.55556	5.66667	2.72727	4.9
188	1	2	2	5	4	4	5	5	1	5	2	3	4	4	2	5	1	5	4	3	3	4	3	3	3	3	4	3	3	3	1	1	1	3	2	20	1	1	3.22222	3.33333	3.45455	2.5
189	4	5	2	5	4	1	5	4	3	6	6	5	5	1	2	3	2	3	2	3	2	2	4	2	3	2	5	1	2	1	4	2	1	4	2	21	2	1	3.66667	5.66667	2.63636	2.3
190	3	4	2	4	3	2	4	2	4	3	4	4	4	2	2	3	2	4	2	4	4	2	2	6	6	6	4	6	6		3	3	7	7	2	18	4	3	3.11111	3.66667	2.81818	5.22
191	4	3	5	3	4	4	4	4	2	6	4	6	3	2	1	2	3	2	1	1	1	1	4	6	6	5	6	6	6	4	4	4	4	8	2	19	5	4	3.66667	5.33333	1.90909	5.1
192	4	4	3	3	5	2	4	4	3	7	7	7	3	3	2	3	3	3	3	3	3	3	3	3	4	4	7	4	4	4	4	4	4	4	2	21	2	1	3.55556	7	2.90909	4.2
193	3	3	3	3	4	1	2	2	3	6	5	4	4	4	3	4	2	4	4	3	4	3	4	5	4	6	4	4	5	5	6	6	7	2	2	20			2.66667	5	3.54545	5.2
194	2	2	2	1	1	1	1	2	2	3	3	2	4	4	4	3	3	3		2	2	2	4	3	4	4	4	4	4	4	5	5	4	2	1	22	2	2	1.55556	2.66667	3.1	4.1
195	2	3	2	3	3	2	4	4	2	5	4	4	4	3	2	3	2	3	2	3	2	3	2	4	4	4	5	4	4	5	4	3	5	3	2	21	2	3	2.77778	4.33333	2.63636	4.2
196	2	2	2	3	4	2	4	3	2	5	5	6	4	4	4	4	2	4	3	3	3	4	3	5	6	6	6	6	6	5	3	5	6	7	2	21	3	1	2.66667	5.33333	3.45455	5.4
197	5	5	4	3	5	5	4	4	4	7	2	7	5	3	3	3	3	3	4	4	4	4	2	2	2	2	4	5	5	4	3	1	3	7	2	20	3	1	4.33333	5.33333	3.45455	3.1
198	4	2	4	3	4	3	2	4	3	5	5	4	2	1	1	3	3	2	1	2	2	2	4	7	7	5	7	5	6	5	6	7	7	9	2	20	5	5	3.22222	4.66667	2.09091	6.2
199	2	2	2	4		5	2	2	2	6	6	5	2	2	2	1	4	2	2	2	2	2	4	6	6	5	6	5	6	6	5	3	3	9	2	18	5	4	2.63	5.66667	2.27273	5.1
200	3	3	4	3	4	2	4	4	2	6	7	6	5	4	2	2	3	3	2	2	2	2	3	6	6	7	6	4	6	5	4	4	4	8	2	20	3	4	3.22222	6.33333	2.72727	5.2
201	3	3	3	3	4	3	4	3	3	2	2	2	2	2	2	2	4	2	3	2	2	2	4	5	6	6	6	4	6	6	2	2	3	9	2	20	4	4	3.22222	2	2.45455	4.6
202	1	3	1	4	4	1	3	2	3	5	3	4	4	2	2	4	2	5	1	4	4	4	3	7	5	7	6	6	6	6	6	7	3	6	2	20	3	1	2.44444	4	3.18182	5.9
203	2	2	2	4	3	3	4	3	2	5	5	5	4	2	2	4	3	3	2	4	4	2	3	7	7	7	6	6	6	5	6	6	6	5	1	19	4	3	2.77778	5	3	6.2
204	3	4	4	4	4	2	4	4	4	5	6	5	3	3	2	2	3	3	3	4	4	3	4	5	5	5	5	4	4	4	2	2	2	4	2		2	3	3.66667	5.33333	3.09091	3.8
205	4	4	4	3	3	3	4	3	3	5	6	6	2	2	2	2	5	2	3	2	2	3	5	6	6	7	6	7	7	7	6	4	3	8	2	20	3	1	3.44444	5.66667	2.72727	5.9
206	3	2	2	4	4	2	3	4	3	5	5	4	3	2	2	2	4	2	3	2	2	2	4	6	5	6	6	6	6	6	5	4	4	5	2	21	2	1	3	4.66667	2.54545	5.4
207	4	4	3	2	4	3	4	4	4	5	4	4	2	3	2	3	4	2	3	2	2	3	4	5	4	6	6	5	4	4	1	3	3	5	2	19	5	5	3.55556	4.33333	2.72727	4.1
208	5	4	4	3	5	1	5	5	4	7	5	7	2	5	2	4	1	4	1	1	1	4	4	6	5	2	5	1	7	3	5	2	2	4	2	21	3	1	4	6.33333	2.63636	3.8
209	1	5	1	5	1	1	3	1	1	1	1	1	5	3	3	3	3	3	3	3	3	3	3	4	4	4	4	4	4	4	4	4	4	4	1	19	4	3	2.11111	1	3.18182	4
210	5	5	4	3	3	3	4	4	5	7	7	4	1	1	1	5	3	3	1	1	2	1	3	6	4	3	5	3	5	5	7	3	7	2	1	20	3	3	4	6	2	4.8
211	3	3	2	1	4	1	4	3	3	6	4	4	5	3	2	2	3	2	5	3	3	3	5	6	6	7	5	7	7	7	3	5	7	4	2	20	3	2	2.66667	4.66667	3.27273	6
212	2	4	3	4	4	3	4	3	4	4	5	4	3	2	2	3	3	3	2	2	3	2	3	5	5	4	5	4	4	4	5	3	3	6	2	21	3	2	3.44444	4.33333	2.54545	4.2
213	4	2	3	4	4	2	3	4	3	6	5	5	4	2	2	3	3	2	2	4	4	2	4	7	7	7	7	7	7	7	7	7	7	4	2	18	3	2	3.22222	5.33333	2.90909	7
214	1	1	1	5	3	1	3	3	3	1	4	4	3	3	3	3	1	3	5	5	5	5	2	6	6	6	7	6	6	6	6	2	2	4	2	20	2	1	2.33333	3	3.45455	5.3
215	2	1	2	4	3	2	2	3	4	2	1	4	2	2	2	4	3	3	4	4	3	3	3	4	3	2	4	3	4	4	4	1	1	2	1	20	3	1	2.55556	2.33333	3	3
216	4	3	2	4	4	2	4	3	2	3	3	4	3	3	3	2	2	3	4	2	2	2	2	6	6	6	6	6	5	5	4	4	4	5	2	20	3	3	3.11111	3.33333	2.54545	5.2
217	3	1	1	5	1	1	2	1	1	1	6	1	5	1	1	3	4	2	2	1	1	1	4	6	5	4	5	2	4	4	1	1	1	5	2	20	2	2	1.77778	2.66667	2.27273	3.3
218	3	3	3	3	4	3	4	4	4	6	6	5	4	3	2	3	3	4	3	3	3	2	3	6	6	7	5	6	6	6	6	4	6	5	2	21	4	2	3.44444	5.66667	3	5.8
219	2	2	2	4	2	2	3	3	4	2	2	4	-1	1	2	4	3	3	2	2	2	2	4	7	6	6	6	6	6	6	6	6	6	7	2	20	3	3	2.66667	2.66667	2.18182	6.1
220	1	1	5	4	4	1	4	2	2	7	7	7	5	1	1	5	1	1	1	1	1	1	1	7	7	7	7	1	7	7	5	5	5	6	2	20	3	3	2.66667	7	1.72727	5.8
221	4	4	4	3	2	2	4	5	2	6	4	6	2	4	1	2	4	2	2	2	2	2	4	4	4	6	5	3	4	3	3	5	5	4	2	19	4	4	3.33333	5.33333	2.45455	4.2
222	3	4	3	3	4	2	3	2	2	5	5	6	3	3	2	2	3	3	2	2	2	2	4	6	6	7	6	7	6	6	7	7	7	8	2	19	5	5	2.88889	5.33333	2.54545	6.5
223	1	4	2	3	4	2	3	3	1	6	5	4	4	3	2	3	4	3	4	3	3	3	5	6	6	6	7	5	7	7	6	7	7	5	2	20	3	5	2.55556	5	3.36364	6.4
224	4	3	2	4	2	2	4	4	2	6	5	4	3	2	2	2	4	2	2	2	2	2	4	5	5	6	6	5	6	2		4	3	6	2	18	2	1	3	5	2.45455	4.88
225	1	2	4	2	3	4	2	2	2	5	5	4	5	2	2	3	3	4	2	3	4	2	2	6	6	7	7	7	6	5	7	7	7	9	2	19	5	5	2.44444	4.66667	2.90909	6.5
226	2	4	4	5	2	2	4	3	3	4	4	4	4	3	3	3	3	3	2	2	2	2	2	4	4	4	4	3	5	5	3	3	3	4	1	19	3	2	3.22222	4	2.63636	3.8
227	2	4	2	4	4	2	4	4	4	5	4	5	4	4	2	3	2	4	3	2	2	2	3	4	5	3	4	3	4	3	3	2	2	4	2	19	4	2	3.33333	4.66667	2.81818	3.3
228	3	3	3	2	4	4	4	4	2	5	5	5	3	2	3	3	3	3	2	2	3	3	3	5	6	7	6	5	6	6	4	5	5	5	2	17	4		3.22222	5	2.72727	5.5
229	3	3	4	4	4	2	4	4	4	5	6	6	4	2	2	4	2	4	2	2	2	2	4	6	6	6	6	6	6	6	6	6	6	9	2	19	3	2	3.55556	5.66667	2.72727	6
230	3	2	2	4	3	2	2	2	2	4	5	5	4	2	2	3	3	2	3	3	3	3	3	6	6	6	6	6	5	5	5	6	6	8	2	22	3	2	2.44444	4.66667	2.81818	5.7
231	2	2	2	4	2	2	4	3	3	3	2	2	4	4	4	2	2	4	2	4	4	2	2	4	4	4	4	4	4	4	4	4	4	3	1	20	3		2.66667	2.33333	3.09091	4
232	3	3	2	4	4	2	3	3	2	4	4	4	3	2	2	3	2	2	2	2	3		4	5	5	3	4	3	4	5	3	3	4	6	1	18	3	4	2.88889	4	2.5	3.9
233	4	4	4	5	5	4	4	5	4	6	7	5	2	3	2	1	3	3	2	4	2	2	3	5	4	4		6	4	5	4	3	5	4	1	20	2	1	4.33333	6	2.45455	4.44
234	4	3	3	3	4	3	3	4	4	7	7	7	3	2	2	3	3	3	4	2	2	2	3	5	5	5	5	4	5	5	3	4	4	7	1	20	5	5	3.44444	7	2.63636	4.5
235	4	3	4	3	3	3	4	3	3	6	6	7	4	3	3	3	4	3	2	2	3	3	4	5	5	2	6	2	4	3	2	2	2	9	2	21	2	2	3.33333	6.33333	3.09091	3.3
236	4	3	3	2	4	3	4	4	4	5	5	6	2	2	2	2	4	2	3	2	2	2	4	6	6	6	6	6	6	6	4	3	3	5	2	20	3	3	3.44444	5.33333	2.45455	5.2
237	4	2	1	2	4	1	4	2	2	5	4	4	3	2	2	2	4	2	2	2	2	2	4	6	6	6	6	6	6	6	1	6	7	7	2	21	2	3	2.44444	4.33333	2.45455	5.6
238	2	2	2	4	4	2	4	4	3	5	5	4	4	2	2	3	3	2	2	2	2	2	3	6	6	4	4	6	6	6	4	6	6	7	2	20	3	4	3	4.66667	2.45455	5.4
239	3	4	3	3	4	3	4	4	3	6	5	4	4	2	2	3	4	2	2	2	2	2	4	6	6	6	6	6	6	6	5	5	6	6	1	20	5	5	3.44444	5	2.63636	5.8
240	4	3	4	3	4	3	4	4	2	4	5	5	3	4	3	4	4	2	3	2	2	2	4	4	3	5	4	4	4	3	5	5	5	3	2	20	2	1	3.44444	4.66667	3	4.2
241	4	3	3	3	4	3	3	4	3	5	4	5	3	3	2	3	3	3	2	2	2	2	4	5	5	5	4	5	4	3	3	3	3	3	2	20	3	1	3.33333	4.66667	2.63636	4
242	2	3	1	4	2	1	3	2	1	5	5	4	3	2	2	4	4	2	3	2	2	3	4	5	5	3	4	5	4	3	3	3	3	3	2	20	1	3	2.11111	4.66667	2.81818	3.8
243	1	3	1	4	3	2	3	3	1	4	4	4	4	3	4	4	3	4	5	3	3	4	2	7	7	7	7	7	7	6	4	7	7	4	2	20	3	2	2.33333	4	3.54545	6.6
244	2	2	4	4	4	2	2	4	3	5	3	4	3	3	3	3	3	3	3	3	3	3	3	6	6	2	6	2	6	6	2	2	2	7	2	20	5	5	3	4	3	4
245	2	4	2	5	2	1	3	3	4	4	2	2	5	4	2	5	2	4	3	2	4	3	3	4	5	6	4	5	6	5	6	5	7	6	2	21	2	1	2.88889	2.66667	3.36364	5.3
246	2	2	3	2	5	1	3	2	1	6	5	5	3	2	1	2	4	2	3	1	1	1	4	4	5	4	6	5	6	6	2	2	2	4	2	20	3	3	2.33333	5.33333	2.18182	4.2
247	4	4	4	4	4	3	4	2	2	6	6	5	3	2	2	4	4	2	2	2	2	2	4	7	6	6	6	5	6	6	3	3	5	6	2	19	3	2	3.44444	5.66667	2.63636	5.3
248	3	4	3	4	3	1	4	4	3	6	6	4	3	2	2	3	4	2	2	1	3	2	4	4	2	4	5	6	4	5	5	5	4	8	1	22	2	2	3.22222	5.33333	2.54545	4.4
249	4	4	3	2	4	3	4	4	4	5	6	6	3	2	2	3	3	2	3	3	3	4	4	3	2	4	3	5	2	2	4	5	5	5	2	20	4	1	3.55556	5.66667	2.90909	3.5
250	4	2	2	3	5	2	4	4	4	4	4	5	2	2	2	2	4	2	2	2	2	2	5	5	5	5	5	5	6	6	4	2	3	4	2	21	3	3	3.33333	4.33333	2.45455	4.6
251	3	4	4	4	3	3	4	4	3	5	6	5	3	2	3	3	3	2	2	2	2	2	4	7	6	6	6	6	6	6	6	6	6	8	1	23	4	2	3.55556	5.33333	2.54545	6.1
252	4	4	3	4	4	1	2	4	4	6	6	5	2	2	2	2	4	2	2	2	3	2	4	6	6	3	5	6	5	6	6	5	7	5	1	20	4	2	3.33333	5.66667	2.45455	5.5
253	1	5	2	5	1	1	3	3	2	5	6	3	2	1	1	1	4	1	1	2	1	1	4	6	7	6	5	5	6	6	4	5	7	9	1	21	2	3	2.55556	4.66667	1.72727	5.7
254	3	4	2	3	3	2	4	3	2	6	6	4	2	3	1	2	3	3	2	2	4	2	5	5	4	6	5	7	5	5	7	7	7	8	1	20	5	5	2.88889	5.33333	2.63636	5.8
255	5	5	3	3	5	5	5	5	5	7	7	5	3	2	2	1	4	3	2	1	1	2	4	5	4	2	6	3	5	5	3	2	2	6	1	21	3	1	4.55556	6.33333	2.27273	3.7
256	3	3	3	3	2	3	4	4	2	4	4	5	4	2	2	3	3	3	3	2	2	2	4	6	6	6	6	6	6	5	5	6	6	8	1	20	5	4	3	4.33333	2.72727	5.8
257	3	3	4	2	2	2	3	4	2	6	6	6	3	3	2	3	4	2	2	2	2	3	4	6	6	6	4	2	6	6	5	5	5	9	1	21	4	4	2.77778	6	2.72727	5.1
258	4	3	4	3	4	3	4	4	4	5	3	5	4	3	2	2	2	3	2	2	2	2	3	6	6	6	6	5	6	6	3	4	6	3	1	20	3	3	3.66667	4.33333	2.45455	5.4
259	4	3	3	3	4	3	3	4	4	6	4	5	3	2	2	2	3	2	3	2	3	2	3	4	4	5	4	3	4	3	3	3	3	9	1	21	3	3	3.44444	5	2.45455	3.6
260	4	3	2	4	2	2	3	4	2	5	6	4	2	3	2	2	3	4	4	3	2	2	4	5	4	6	6	6	6	6	1	6	6	5	1	20	2	1	2.88889	5	2.81818	5.2
261	3	3	3	4	4	3	4	4	3	4	4	4	5	5	4	4	2	4	3	3	3	3	3	6	6	7	6	6	6	6	6	6	7	8	1	20	4	4	3.44444	4	3.54545	6.2
262	3	4	2	3	2	2	4	3	3	5	5	4	2	3	2	2	4	3	2	2	2	2	4	6	5	5	6	5	5	5	4	3	4	6	1	20	4	2	2.88889	4.66667	2.54545	4.8
263	5	4	3	3	2	2	4	4	4	6	6	3	2	2	2	2	4	2	1	1	1	1	1	6	5	6	5	6	4	4	6	6	6	9	1	20	3	3	3.44444	5	1.72727	5.4
264	4	4	4	3	3	2	4	4	3	3	6	5	3	3	2	2	3	3	2	4	2	3	2	2	4	3	3	3	6	3	3	5	2	4	1	21	3	2	3.44444	4.66667	2.63636	3.4
